# Supplementary material for: Enzymatic Degradation of the Most Common Aliphatic Bio-Polyesters and Evaluation of the Mechanisms Involved: An Extended Study
Source: Polymers (Basel). 2022 Apr 30;14(9):1850. doi: 10.3390/polym14091850 (PMC9101158; doi:10.3390/polym14091850)
Supplement: Supplementary file 1 [file polymers-14-01850-s001.zip]

Archive with 1 entries (1 files):
- polymers-1663351-supplementary.pdf
